# Supplementary material for: Accumulation and Subcellular Distribution Patterns of Carbamazepine in Hydroponic Vegetables
Source: Biology (Basel). 2025 Mar 26;14(4):343. doi: 10.3390/biology14040343 (PMC12024843; doi:10.3390/biology14040343)
Supplement: Supplementary file 1 [file biology-14-00343-s001.zip]

Archive with 1 entries (1 files):
- biology-3541498-supplementary.pdf
